# Supplementary material for: Calcium channel ITPR2 and mitochondria–ER contacts promote cellular senescence and aging
Source: Nat Commun. 2021 Feb 1;12:720. doi: 10.1038/s41467-021-20993-z (PMC7851384; doi:10.1038/s41467-021-20993-z)
Supplement: Supplementary file 3 — Source Data [file 41467_2021_20993_MOESM3_ESM.xlsx]

## Sheet: Fig 1.a
WT = ITPR2+/+
KO = ITPR2-/-											Before Death						Before Death
						Before Death	Before Death		Sexe	Geno	Age (Days)	Median	Maximum		Sexe	Geno	Age (Days)	Median		Maximum
# Mice	DOB	Sexe	Geno	DOD		Age (Months)	Age (Days)		M	KO	784	820	1030		F	KO	942	935		1113
232	2015-10-08	M	KO	2017-11-30		25.7753	784			KO	819					KO	801
237	2015-10-09	M	KO	2018-01-05		26.926	819			KO	909					KO	532
239	2015-10-09	M	KO	2018-04-05		29.8849	909			KO	864					KO	759
241	2015-10-09	M	KO	2018-02-19		28.4055	864			KO	899					KO	791
242	2015-10-09	M	KO	2018-03-26		29.5562	899			KO	689					KO	1113
252	2015-10-09	M	KO	2017-08-28		22.6521	689			KO	983					KO	938
283	2015-10-12	M	KO	2018-06-21		32.3178	983			KO	820					KO	1058
285	2015-10-12	M	KO	2018-01-09		26.9589	820			KO	869					KO	987
320	2015-10-12	M	KO	2018-02-27		28.5699	869			KO	799					KO	906
334	2015-10-12	M	KO	2017-12-19		26.2685	799			KO	924					KO	935		% increased
335	2015-10-12	M	KO	2018-04-23		30.3781	924			KO	1030					WT	801	752	24.3351	801	38.9513
337	2015-10-12	M	KO	2018-08-07		33.863	1030			KO	987					WT	756
340	2015-10-12	M	KO	2018-06-25		32.4493	987			KO	695					WT	759
341	2015-10-20	M	KO	2017-09-14		22.8493	695			KO	773					WT	703
342	2015-10-20	M	KO	2017-12-01		25.4137	773			KO	748					WT	695
346	2015-10-20	M	KO	2017-11-06		24.5918	748			KO	710					WT	755
349	2015-10-20	M	KO	2017-09-29		23.3425	710			WT	917	784	1113			WT	596
288	2015-10-12	F	KO	2018-05-11		30.9699	942			WT	1113					WT	728
290	2015-10-12	F	KO	2017-12-21		26.3342	801			WT	644					WT	752
294	2015-10-12	F	KO	2017-03-27		17.4904	532			WT	816
300	2015-10-12	F	KO	2017-11-09		24.9534	759			WT	1058
311	2015-10-12	F	KO	2017-12-11		26.0055	791			WT	514
314	2015-10-12	F	KO	2018-10-29		36.5918	1113			WT	892
315	2015-10-12	F	KO	2018-05-07		30.8384	938			WT	942
318	2015-10-12	F	KO	2018-09-04		34.7836	1058			WT	917
351	2015-10-12	F	KO	2018-06-25		32.4493	987			WT	751
357	2015-10-19	F	KO	2018-04-12		29.7863	906			WT	752
359	2015-10-19	F	KO	2018-05-11		30.7397	935			WT	752
292	2015-10-12	M	WT	2018-04-16		30.1479	917			WT	752
295	2015-10-12	M	WT	2018-10-29		36.5918	1113			WT	752
298	2015-10-12	M	WT	2017-07-17		21.1726	644
303	2015-10-12	M	WT	2018-01-05		26.8274	816
319	2015-10-12	M	WT	2018-09-04		34.7836	1058
321	2015-10-12	M	WT	2017-03-09		16.8986	514
327	2015-10-12	M	WT	2018-03-22		29.326	892
328	2015-10-12	M	WT	2018-05-11		30.9699	942
336	2015-10-12	M	WT	2018-04-16		30.1479	917
350	2015-10-20	M	WT	2017-11-09		24.6904	751
352	2015-10-19	M	WT	2017-11-09		24.7233	752
356	2015-10-19	M	WT	2017-11-09		24.7233	752
358	2015-10-19	M	WT	2017-11-09		24.7233	752
360	2015-10-19	M	WT	2017-11-09		24.7233	752
289	2015-10-12	F	WT	2017-12-21		26.3342	801
299	2015-10-12	F	WT	2017-11-06		24.8548	756
306	2015-10-12	F	WT	2017-11-09		24.9534	759
325	2015-10-12	F	WT	2017-09-14		23.1123	703
343	2015-10-20	F	WT	2017-09-14		22.8493	695
345	2015-10-20	F	WT	2017-11-13		24.8219	755
361	2015-10-19	F	WT	2017-06-06		19.5945	596
363	2015-10-19	F	WT	2017-10-16		23.9342	728
367	2015-10-19	F	WT	2017-11-09		24.7233	752

## Sheet: Fig 1.b
WT = ITPR2+/+
KO = ITPR2-/-
	Relative proportion			Relative proportion
	Memory T-CD4+			Memory T-CD8+
	WT	KO		WT	KO
	1.03935	1.02399		0.901596	0.900066
	0.954845	0.816557		0.941395	0.543407
	1.04265	1.01521		1.14804	0.757708
	1.00862	1.03935		0.999563	0.95211
	1.01301	1.06454		1.06998	1.09326
	0.931797	0.742101		0.961295	0.766141
	1.00972	0.709695		0.978133	0.631277
	0.94626	0.816635		1.19082	0.585366
	0.858763	0.712935		1.1363	0.493544
	1.00945	0.795571		1.2023	0.51363
	1.35458			1.3056
	1.07426			0.823529
	0.756684			0.341463

## Sheet: Fig 1.c
WT = ITPR2+/+
KO = ITPR2-/-
	Steatosis
		Number				Relative
		Macroscopic Steatosis	No Macroscopic Steatosis	TOTAL		Macroscopic Steatosis	No Macroscopic Steatosis
	WT	2	10	12		16.6667	83.3333
	KO	0	10	10		0	100

## Sheet: Fig 1.d
WT = ITPR2+/+				From MicroArray Data Analysis (Presented Fig 2)
KO = ITPR2-/-				Data Availability
	Relative mRNA level			Relative mRNA level
	Elovl1			Fabp7
	WT	KO		WT	KO
	1.0609	0.90018		1.05548	0.732372
	1.03926	0.881319		0.718391	0.637526
	0.945927	0.66604		0.927236	0.523253
	0.953905	0.858247		1.2989	0.626143

## Sheet: Fig 1.e
WT = ITPR2+/+
KO = ITPR2-/-
		Relative intrahepatic fibrosis level
		# Mice	WT	# Mice	KO
	Females	381	2.38083	373	0.346669
		402	1.2429	406	0.131116
		386	1.0481	490	0.221569
		417	0.21659	493	0.124477
		433	0.280696
		464	0.830884
	Males	374	1.47139	418	1.87895
		383	0.503748	427	0.779444
		415	0.70527	439	0.587405
		455	1.62561	442	0.531408
		472	0.69398	444	0.174765

## Sheet: Fig 1.f
WT = ITPR2+/+
KO = ITPR2-/-
	Sexe	#	Genotype	ASAT		Relative ASAT level
	M	374	WT	86		0.781818
	M	398	WT	64		0.581818
	M	415	WT	86		0.781818
	M	455	WT	144		1.30909
	M	472	WT	77		0.7
	m	420	WT	139		1.26364
	m	449	WT	80		0.727273
	m	475	WT	149		1.35455
	m	476	WT	165		1.5
	F	381	WT	249		1.30777
	F	386	WT	71		0.372899
	F	402	WT	213		1.1187
	F	433	WT
	F	464	WT	307		1.61239
	F	417	WT	112		0.588235
	M	418	KO	95		0.863636
	M	427	KO	67		0.609091
	M	439	KO
	M	442	KO
	M	444	KO	91		0.827273
	M	473	KO	63		0.572727
	m	372	KO	51		0.463636
	m	437	KO	64		0.581818
	m	459	KO	84		0.763636
	m	483	KO
	m	466	KO	58		0.304622
	m	468	KO	141		0.740546
	F	373	KO	168		0.882353
	F	490	KO	120		0.630252
	F	493	KO	163		0.856092
	F	406	KO	96		0.504202
						1
						0.101826
						0.66153
						0.0445387

## Sheet: Fig 1.g
WT = ITPR2+/+
KO = ITPR2-/-
	Adult Mice			Glycemia (mg/dL)								Old Mice			Glycemia (mg/dL)
	20 month-old			Time (sec)								26 month-old			Time (sec)
	#	Genotype	Weight (g)	T0	T15	T30	T45	T60	T90	T120		#	Genotype	Weight (g)	T0	T15	T30	T45	T60	T90	T120	T150	T180
	237	KO	40.5	95	342	317	288	283	214	178		237	KO	42.7	140	461	500	500	500	420	387	239	167
	239	KO	39	77	367	364	243	214	166	137		239	KO	36.9	76	349	329	196	216	165	141	143	103
	241	KO	36	101	429	345	324	288	196	153		241	KO	30.6	81	337	244	193	134	115	105	121	102
	242	KO	42	133	435	395	334	321	320	344		242	KO	38.1	106	423	363	340	272	224	195	121	118
	247	KO	27.5	94	387	222	204	180	150	130		247	KO	26.5	100	170	163	159	140	154	159	182	159
	270	KO	46.5	104	422	467	393	488	468	412		270	KO	43.3	89	339	372	486	500	472	500	481	367
	283	KO	48.5	138	291	363	290	307	238	191		283	KO	49.4	116	398	487	467	495	391	415	340	194
	285	KO	34	98	446	500	500	500	489	352		285	KO	28.7	83	395	354	205	179	139	126	129	135
	292	WT	62	136	362	378	538	500	500	500		292	WT	64.9	161	398	427	441	429	460	365	378	400
	295	WT	40	109	335	369	324	307	217	163		295	WT	39.7	106	365	500	492	500	454	489	500	488
	303	WT	36.5	108	314	362	295	241	215	157		303	WT	34	91	321	395	500	393	332	308	202	182
	319	WT	38.3	132	385	439	474	499	384	284		319	WT	36.8	109	432	431	348	318	212	194	188	198
	327	WT	53.5	148	361	462	319	271	240	203		327	WT	53.5	150	328	268	279	264	258	291	327	263
	328	WT	38	135	330	174	172	167	159	161		328	WT	34.4	110	391	393	500	489	500	383	362	256
																							0.0367979
																							0.0533719

## Sheet: Fig 2.b
WT = ITPR2+/+
KO = ITPR2-/-	SYBR		# mice	GAPDH	p16INK4A					mean	SD				# mice	ActB	p16INK4A					mean	SD
	Female	KO	373	14.4374	24.6642	10.2268	10.351	0.000834486	0.000765683	0.000774766	4.83314e-05		Female	KO	373	14.5503	24.6642	10.1139	9.94993	0.000902417	0.00101105	0.000926458	7.01049e-05
				14.3133	24.7586	10.3211	10.4453	0.000781672	0.000717224							14.7143	24.7586	10.2082	10.0443	0.000845304	0.000947061
		WT	386	14.7122	24.0283	9.31617	9.54886	0.00156875	0.00133508	0.0014102	0.000139659			WT	386	14.7022	24.0283	9.32615	9.25698	0.00155794	0.00163444	0.00155033	6.81658e-05
				14.4795	24.1137	9.40155	9.63424	0.0014786	0.00125836							14.7714	24.1137	9.41153	9.34236	0.00146841	0.00154052
		WT	402	14.0871	23.92	9.83293	9.9891	0.00109646	0.000983967	0.00110478	0.000101647			WT	402	14.7906	23.92	9.12939	9.13937	0.00178558	0.00177328	0.00188987	0.000127754
				13.9309	23.7512	9.66412	9.82029	0.00123257	0.00110611							14.7806	23.7512	8.96057	8.97055	0.00200724	0.0019934
		KO	406	14.1846	24.8971	10.7125	10.4863	0.000595965	0.0006971	0.000635447	5.8808e-05			KO	406	14.84	24.8971	10.0571	9.84277	0.000938692	0.00108901	0.000996467	8.76411e-05
				14.4107	24.9474	10.7628	10.5367	0.000575527	0.000673194							15.0543	24.9474	10.1074	9.89311	0.000906501	0.00105166
		WT	407	14.6187	23.8506	9.23192	9.28812	0.00166309	0.00159955	0.00164948	4.26108e-05			WT	407	14.9247	23.8506	8.92596	9.22997	0.00205598	0.00166533	0.00188137	0.000229315
				14.5625	23.8189	9.20015	9.25635	0.00170012	0.00163517							14.6207	23.8189	8.89419	9.1982	0.00210176	0.00170241
		WT	433	14.5852	25.0993	10.5141	10.4349	0.000683829	0.000722394	0.00071414	2.59567e-05			WT	433	14.548	25.0993	10.5513	10.4903	0.000666421	0.000695177	0.000691478	2.08917e-05
				14.6643	25.0547	10.4695	10.3904	0.000705282	0.000745057							14.6089	25.0547	10.5067	10.4458	0.000687329	0.000716986
		WT	464	14.9012	24.2598	9.35859	9.31389	0.00152329	0.00157123	0.00157167	3.98153e-05			WT	464	14.8992	24.2598	9.36061	9.3443	0.00152116	0.00153846	0.00155395	2.96599e-05
				14.9459	24.215	9.31377	9.26907	0.00157136	0.00162081							14.9155	24.215	9.31579	9.29948	0.00156916	0.001587
		KO	490	16.5548	26.4489	9.89407	9.90104	0.00105097	0.0010459	0.00104714	3.27867e-06			KO	490	15.9274	26.4489	10.5215	10.4924	0.000680308	0.000694204	0.00068641	8.07229e-06
				16.5479	26.4524	9.89762	9.90459	0.00104838	0.00104333							15.9565	26.4524	10.5251	10.4959	0.000678633	0.000692495
		KO	493	15.2497	26.3653	11.1156	11.159	0.00045067	0.000437332	0.000527595	9.69701e-05			KO	493	15.3083	26.3653	11.057	10.704	0.000469351	0.00059949	0.000635039	0.000147208
				15.2064	25.9043	10.6546	10.6979	0.00062037	0.000602009							15.6614	25.9043	10.596	10.2429	0.000646086	0.000825229
	Male	WT	374	14.6405	24.8815	10.2411	10.2263	0.000826282	0.000834797	0.000828121	5.64196e-06		Male	WT	374	14.9575	24.8815	9.92399	10.1506	0.00102939	0.000879789	0.000951811	8.61823e-05
				14.6553	24.89	10.2495	10.2347	0.000821469	0.000829934							14.731	24.89	9.93242	10.159	0.0010234	0.000874665
		WT	383	14.5084	25.3433	10.8349	10.8868	0.000547494	0.000528147	0.000513606	2.99303e-05			WT	383	14.9455	25.3433	10.3978	10.0896	0.000741243	0.000917768	0.000792159	0.000106553
				14.4565	25.4794	10.971	11.0229	0.000498195	0.000480589							15.2537	25.4794	10.5339	10.2257	0.000674497	0.000835127
		WT	398	14.5471	25.7613	11.2142	11.1397	0.000420909	0.000443217	0.000433104	1.29664e-05			WT	398	15.0385	25.7613	10.7228	10.7082	0.000591726	0.000597749	0.000596171	3.85877e-06
				14.6216	25.7543	11.2073	11.1328	0.000422937	0.000445352							15.0531	25.7543	10.7158	10.7012	0.000594578	0.00060063
		KO	427	16.5185	27.5079	10.9894	11.0575	0.000491889	0.000469187	0.00050428	3.06781e-05			KO	427	16.9677	27.5079	10.5401	10.5468	0.000671584	0.000668477	0.000703134	3.8271e-05
				16.4503	27.3719	10.8534	10.9216	0.000540494	0.000515549							16.961	27.3719	10.4042	10.4109	0.000737945	0.000734531
		WT	415	14.7904	25.0506	10.2603	10.191	0.000815374	0.000855494	0.00084597	2.64248e-05			WT	415	15.1457	25.0506	9.90493	9.93758	0.00104308	0.00101974	0.00104442	2.0294e-05
				14.8597	25.0147	10.2243	10.155	0.000835941	0.000877073							15.1131	25.0147	9.86899	9.90164	0.0010694	0.00104547
		KO	439	14.7531	25.2534	10.5003	10.5798	0.000690406	0.000653373	0.000636559	4.55625e-05			KO	439	15.293	25.2534	9.96038	9.8656	0.00100375	0.00107191	0.000983257	7.32488e-05
				14.6736	25.4137	10.6606	10.7401	0.000617797	0.000584659							15.3878	25.4137	10.1207	10.0259	0.000898187	0.00095918
		KO	442	14.3176	25.0101	10.6925	10.5509	0.000604279	0.000666574	0.000618582	4.00638e-05			KO	442	15.2629	25.0101	9.7472	9.74143	0.00116359	0.00116825	0.00113502	3.57854e-05
				14.4591	25.0887	10.7711	10.6295	0.000572241	0.000631233							15.2686	25.0887	9.82579	9.82002	0.0011019	0.00110631
		KO	444	14.592	24.9637	10.3717	10.3964	0.000754781	0.00074193	0.000682735	7.60762e-05			KO	444	15.4885	24.9637	9.47518	9.63816	0.00140504	0.00125495	0.00121337	0.000156338
				14.5673	25.2419	10.6498	10.6746	0.000622414	0.000611816							15.3255	25.2419	9.75336	9.91634	0.00115863	0.00103486
		WT	455	14.6232	23.9524	9.32921	9.34937	0.00155463	0.00153306	0.00165056	0.000123947			WT	455	15.6398	23.9524	8.31261	8.17262	0.00314525	0.00346574	0.00353399	0.000330011
				14.6031	23.7656	9.1424	9.16255	0.00176956	0.00174501							15.7798	23.7656	8.12579	7.98581	0.00358008	0.00394487
		KO	437	14.2658	25.6733	11.4076	11.244	0.000368116	0.000412314	0.000380814	2.71732e-05			KO	437	15.5198	25.6733	10.1535	10.0917	0.000877985	0.000916436	0.000875594	3.30556e-05
				14.4294	25.7446	11.4788	11.3152	0.000350378	0.000392446							15.5816	25.7446	10.2248	10.1629	0.000835679	0.000872277
		KO	372	14.8488	26.4834	11.6346	11.4832	0.00031452	0.000349305	0.000320409	2.35116e-05			KO	372	14.784	26.4834	11.6994	11.5979	0.000300701	0.000322618	0.000300858	1.74638e-05
				15.0002	26.587	11.7382	11.5869	0.000292718	0.000325092							14.8855	26.587	11.803	11.7015	0.000279857	0.000300255
		KO	473	14.5521	25.9091	11.357	11.4668	0.00038125	0.000353294	0.000365625	1.61802e-05			KO	473	15.5145	25.9091	10.3946	10.4098	0.000742851	0.000735098	0.000735661	5.87379e-06
				14.4423	25.9221	11.37	11.4798	0.000377831	0.000350126							15.4993	25.9221	10.4076	10.4228	0.000736189	0.000728505
		KO	459	13.0363	26.2254	13.1891	12.1578	0.000107078	0.000218851	0.000168235	6.69295e-05			KO	459	15.2641	26.2254	10.9613	10.7109	0.000501547	0.000596613	0.000566838	6.02841e-05
				14.0676	26.135	13.0986	12.0673	0.000114004	0.000233007							15.5145	26.135	10.8709	10.6205	0.000533988	0.000635204
		KO	483	16.0656	26.662	10.5964	10.8917	0.000645896	0.000526353	0.000556414	7.40407e-05			KO	483	16.2254	26.662	10.4366	10.523	0.000721562	0.000679621	0.000665078	4.70266e-05
				15.7703	26.8162	10.7506	11.0459	0.000580415	0.000472991							16.139	26.8162	10.5908	10.6772	0.00064841	0.00061072
		WT	420	14.6067	24.6063	9.99956	9.99744	0.000976862	0.000978294	0.000967864	1.12463e-05			WT	420	15.2837	24.6063	9.32259	9.36058	0.00156178	0.00152119	0.00152617	2.91742e-05
				14.6088	24.6352	10.0285	10.0264	0.000957448	0.000958852							15.2457	24.6352	9.35155	9.38954	0.00153074	0.00149096
		WT	449	14.0514	24.9336	10.8821	10.961	0.000529848	0.000501657	0.000519417	1.69296e-05			WT	449	13.7781	24.9336	11.1554	10.8479	0.000438405	0.000542566	0.000493971	6.07001e-05
				13.9726	24.9132	10.8618	10.9407	0.000537378	0.000508786							14.0857	24.9132	11.1351	10.8276	0.000444635	0.000550277
		WT	475	14.6826	27.6648	12.9822	13.0466	0.000123587	0.000118189	0.000125865	6.60137e-06			WT	475	14.7807	27.6648	12.8841	12.9364	0.000132285	0.000127569	0.000135276	6.79726e-06
				14.6182	27.5506	12.868	12.9325	0.000133764	0.000127921							14.7283	27.5506	12.7699	12.8223	0.000143178	0.000138074
		WT	476	14.6075	26.1342	11.5267	11.5205	0.000338936	0.000340388	0.000342294	3.15466e-06			WT	476	15.0063	26.1342	11.1279	11.1459	0.000446852	0.00044133	0.000447532	5.1102e-06
				14.6137	26.112	11.5045	11.4983	0.000344189	0.000345663							14.9883	26.112	11.1057	11.1237	0.000453777	0.00044817
		KO	466	14.5875	27.617	13.0295	12.9918	0.000119599	0.000122767	0.000123122	2.90922e-06			KO	466	15.2349	27.617	12.3821	12.5587	0.000187337	0.000165746	0.000179365	1.30794e-05
				14.6252	27.5716	12.9841	12.9464	0.000123425	0.000126695							15.0582	27.5716	12.3366	12.5133	0.00019333	0.000171048
		KO	468	14.5129	24.763	10.2501	10.1335	0.000821119	0.000890263	0.000758945	0.000117277			KO	468	14.7735	24.763	9.98951	9.86048	0.00098369	0.00107572	0.000913286	0.000142579
				14.6295	25.1328	10.6199	10.5033	0.000635444	0.000688953							14.9025	25.1328	10.3593	10.2303	0.000761254	0.000832477
	UPL		# mice	GAPDH	ccl3					mean	SD		UPL		# mice	TBP	ccl3					mean	SD
	Female	KO	373	17.1808	28.2846	11.1037	10.9838	0.000454402	0.000493809	0.000487363	2.7959e-05		Female	KO	373	25.1572	28.2846	3.12741	3.13694	0.114434	0.113681	0.117247	0.00370966
				17.3008	28.2061	11.0252	10.9053	0.000479814	0.000521425							25.1476	28.2061	3.04891	3.05843	0.120833	0.120038
		WT	386	17.3654	28.1254	10.76	10.7073	0.000576661	0.000598125	0.000589619	1.27025e-05			WT	386	25.3026	28.1254	2.82278	2.71343	0.141338	0.152468	0.14746	0.00648187
				17.4181	28.1145	10.7491	10.6964	0.000581032	0.00060266							25.4119	28.1145	2.81188	2.70253	0.14241	0.153623
		WT	402	17.188	27.8933	10.7053	10.6862	0.000598954	0.000606927	0.000659042	6.49771e-05			WT	402	25.1897	27.8933	2.7036	2.55597	0.153509	0.17005	0.176833	0.0202948
				17.2071	27.6471	10.459	10.44	0.000710416	0.000719872							25.3373	27.6471	2.45738	2.30975	0.182077	0.201696
		KO	406	17.445	29.1962	11.7512	11.7797	0.000290095	0.000284427	0.000294102	8.58122e-06			KO	406	25.2953	29.1962	3.90085	4.04716	0.0669464	0.0604898	0.0652356	0.00420048
				17.4165	29.129	11.6841	11.7125	0.000303913	0.000297975							25.149	29.129	3.83372	3.98003	0.0701352	0.0633711
		WT	407	17.3885	27.893	10.5045	11.0319	0.000688398	0.000477602	0.000592923	0.000124321			WT	407	24.9843	27.893	2.90869	4.76639	0.133167	0.0367429	0.0864008	0.0566505
				16.8611	27.8447	10.4562	10.9836	0.000711831	0.000493859							23.1266	27.8447	2.8604	4.7181	0.1377	0.0379936
		WT	433	17.1871	27.3842	10.197	10.1216	0.000851904	0.000897614	0.000861578	3.01236e-05			WT	433	25.0157	27.3842	2.36842	2.48149	0.193657	0.17906	0.18355	0.00891242
				17.2625	27.4283	10.2412	10.1658	0.000826231	0.000870563							24.9027	27.4283	2.41257	2.52563	0.187821	0.173664
		WT	464	17.6412	28.521	10.8798	11.0042	0.000530714	0.000486857	0.00047192	4.86521e-05			WT	464	25.5062	28.521	3.01478	2.81497	0.123726	0.142105	0.123285	0.0148704
				17.5167	28.7468	11.1056	11.2301	0.000453805	0.000416304							25.706	28.7468	3.24064	3.04083	0.105796	0.121512
		KO	490	18.0241	31.324	13.2999	13.304	9.91589e-05	9.88785e-05	9.68262e-05	2.53665e-06			KO	490	26.0878	31.324	5.23615	5.36991	0.0265315	0.0241822	0.0247954	0.00147661
				18.02	31.3893	13.3652	13.3693	9.47677e-05	9.44996e-05							25.9541	31.3893	5.3015	5.43526	0.0253565	0.0231113
		KO	493	18.0022	29.1639	11.1617	11.1559	0.000436519	0.000438268	0.00043579	2.10698e-06			KO	493	25.8068	29.1639	3.35707	3.57236	0.0975936	0.0840644	0.0904961	0.00779203
				18.008	29.1745	11.1723	11.1665	0.000433319	0.000435055							25.5915	29.1745	3.36768	3.58298	0.0968782	0.0834481
	Male	WT	374	17.2572	26.7981	9.5409	9.57115	0.00134247	0.0013146	0.00136461	4.48108e-05		Male	WT	374	25.0009	26.7981	1.7972	1.81712	0.287733	0.283787	0.293519	0.00925966
				17.2269	26.7218	9.46461	9.49487	0.00141537	0.00138599							24.9809	26.7218	1.72091	1.74083	0.303358	0.299197
		WT	383	17.2483	29.8391	12.5908		0.000162108		0.000164607	3.53341e-06			WT	383	25.2333	29.8391	4.60579		0.0410695		0.0417025	0.000895176
					29.7953	12.547		0.000167105									29.7953	4.56199		0.0423355
		WT	398	17.0945	29.1907	12.0962	11.8715	0.000228396	0.000266877	0.000273592	3.8809e-05			WT	398	25.0364	29.1907	4.15428	3.96903	0.0561612	0.0638562	0.0662984	0.00877812
				17.3192	28.9161	11.8216	11.597	0.000276274	0.000322821							25.2217	28.9161	3.87972	3.69447	0.067934	0.077242
		KO	427	18.6774	32.1552	13.4778	13.4157	8.76568e-05	9.15085e-05	0.000122378	3.79988e-05			KO	427	26.6539	32.1552	5.50124	5.5813	0.022078	0.0208863	0.0293465	0.00913294
				18.7394	31.3626	12.6852	12.6232	0.000151837	0.000158509							26.5739	31.3626	4.70866	4.78872	0.038243	0.0361786
		WT	415	17.7325	29.8921	12.1595	12.2759	0.000218581	0.000201649	0.000208762	9.83772e-06			WT	415	25.4405	29.8921	4.45156	4.4034	0.0457033	0.0472548	0.0461799	0.000954669
				17.6162	29.9108	12.1782	12.2946	0.000215767	0.000199053							25.4887	29.9108	4.47025	4.42209	0.045115	0.0466465
		KO	439	17.7489	28.7372	10.9883	11.1463	0.000492247	0.000441183	0.000444523	3.804e-05			KO	439	25.4781	28.7372	3.25916	3.1123	0.104447	0.115639	0.104811	0.00863001
				17.5909	28.8814	11.1325	11.2905	0.000445436	0.000399228							25.625	28.8814	3.40332	3.25646	0.0945145	0.104642
		KO	442	17.3131	30.5634	13.2504	13.2806	0.000102622	0.000100493	9.08707e-05	1.23894e-05			KO	442	25.1577	30.5634	5.40572	5.40414	0.0235893	0.0236153	0.0211187	0.00286785
				17.2828	30.9044	13.5913	13.6215	8.10244e-05	7.93438e-05							25.1593	30.9044	5.74663	5.74504	0.0186248	0.0186453
		KO	444	17.1375	31.2921	14.1546	14.0559	5.48337e-05	5.87164e-05	5.27778e-05	5.06663e-06			KO	444	25.2959	31.2921	5.99622	5.98986	0.015666	0.0157352	0.0145952	0.00127694
				17.2362	31.511	14.3735	14.2748	4.71126e-05	5.04486e-05							25.3022	31.511	6.21516	6.2088	0.0134601	0.0135196
		WT	455	17.2862	29.9259	12.6397	12.3631	0.000156702	0.000189816	0.000167333	1.97025e-05			WT	455	25.4561	29.9259	4.46972	4.45854	0.0451314	0.0454828	0.0437574	0.00180009
				17.5627	30.0281	12.7419	12.4653	0.000145983	0.000176832							25.4673	30.0281	4.57195	4.56076	0.0420441	0.0423714
		KO	437	17.1904	30.4223	13.2319	13.2316	0.000103944	0.000103969	9.97868e-05	4.81481e-06			KO	437	25.6009	30.4223	4.82141	5.07229	0.0353681	0.0297227	0.03124	0.00347526
				17.1908	30.543	13.3525	13.3522	9.56057e-05	9.56285e-05							25.35	30.543	4.94205	5.19293	0.0325308	0.0273384
		KO	372	17.6263	27.2877	9.66139	9.54597	0.0012349	0.00133776	0.00128859	5.95428e-05			KO	372	25.5628	27.2877	1.72497	1.92938	0.302505	0.262541	0.283019	0.0231205
				17.7418	27.2827	9.65632	9.54091	0.00123924	0.00134246							25.3584	27.2827	1.71991	1.92432	0.303568	0.263464
		KO	473	17.1097	31.2149	14.1052	14.0734	5.67416e-05	5.80058e-05	6.17517e-05	5.11627e-06			KO	473	25.5427	31.2149	5.67223	5.41322	0.0196105	0.023467	0.0231823	0.00306166
				17.1415	31.01	13.9003	13.8685	6.54012e-05	6.68583e-05							25.8017	31.01	5.46732	5.20831	0.0226033	0.0270484
		KO	459	17.0917	30.2795	13.1877	13.3671	0.000107175	9.46432e-05	0.000114133	1.73506e-05			KO	459	25.5748	30.2795	4.70471	4.64965	0.038348	0.0398397	0.0442172	0.00599667
				16.9123	29.9436	12.8519	13.0313	0.000135266	0.00011945							25.6298	29.9436	4.36887	4.31382	0.0483992	0.0502819
		KO	483	18.2006	29.3561	11.1555	11.1493	0.000438388	0.000440288	0.000492867	6.1823e-05			KO	483	25.9676	29.3561	3.38849	3.44973	0.0954912	0.0915223	0.1049	0.0134072
				18.2068	29.0415	10.8409	10.8346	0.000545215	0.000547579							25.9064	29.0415	3.07387	3.13511	0.118761	0.113825
		WT	420	17.231	28.5026	11.2716	11.2397	0.000404493	0.000413547	0.000439837	3.60275e-05			WT	420	25.6558	28.5026	2.84684	2.85184	0.139	0.138519	0.149214	0.0120756
				17.263	28.3001	11.0691	11.0372	0.000465444	0.000475863							25.6508	28.3001	2.64435	2.64935	0.159945	0.159392
		WT	449	16.9391	25.006	8.06685	8.01156	0.00372939	0.00387506	0.00412709	0.000386135			WT	449	25.2453	25.006	-0.239362	-0.130463	1.18047	1.09465	1.23475	0.124523
				16.9944	24.7784	7.83925	7.78397	0.00436667	0.00453724							25.1365	24.7784	-0.466955	-0.358057	1.38219	1.2817
		WT	475	17.1998	26.8481	9.64832	9.68612	0.00124614	0.00121391	0.00115491	8.84886e-05			WT	475	25.262	26.8481	1.58617	1.57706	0.333055	0.335165	0.313706	0.0235889
				17.162	27.0361	9.83626	9.87406	0.00109393	0.00106564							25.2711	27.0361	1.77411	1.765	0.292375	0.294227
		WT	476	17.33	29.8095	12.4795	12.5482	0.000175108	0.000166956	0.000198835	3.25767e-05			WT	476	25.1136	29.8095	4.69586	4.66315	0.0385838	0.0394686	0.0453705	0.0073502
				17.2612	29.4034	12.0733	12.1421	0.00023204	0.000221238							25.1463	29.4034	4.28973	4.25702	0.0511285	0.0523009
		KO	466	17.4025	30.3349	12.9323	13.2837	0.000127933	0.000100276	0.000130888	2.6769e-05			KO	466	25.498	30.3349	4.83691	5.26099	0.0349902	0.0260786	0.0350256	0.00789302
				17.0511	29.9628	12.5603	12.9117	0.000165568	0.000129775							25.0739	29.9628	4.46487	4.88896	0.0452834	0.0337502
		KO	468	17.089	28.5082	11.4192	11.4064	0.000365147	0.000368398	0.000357308	1.10807e-05			KO	468	25.0903	28.5082	3.41793	3.32725	0.0935623	0.0996317	0.0941044	0.00446613
				17.1018	28.5847	11.4957	11.4829	0.000346301	0.000349385							25.181	28.5847	3.49438	3.4037	0.0887336	0.0944898

## Sheet: Fig 2.c
WT = ITPR2+/+
KO = ITPR2-/-
		% of p16 positive cells
		# Mice	WT	# Mice	KO
		381	25.796	373	13.5649
		386	27.9687	406	14.1751
		402	28.3599	490	29.6285
		417	35.0587	493	5.12494
		433	32.875
		464	19.4603

## Sheet: Fig 2.d-e-f
WT = ITPR2+/+
KO = ITPR2-/-
			Fig 2.D					Fig 2.E					Fig 2.F
			// Actb					// Actb					// Actb
Sexe	Genotype	# Mice	p16 mRNA level	Rel. Intrahepatic fibrosis level		Genotype	# Mice	p16 mRNA level	Rel. Blood AST level		Genotype	# Mice	p16 mRNA level	Rel. number of lipid droplets
Females	WT	386	0.00155	1.583		WT	386	0.00155	0.373		WT	386	0.00155033	71.4286
		402	0.00189	1.579			402	0.00189	1.119			402	0.00188987	128.571
		433	0.00069	0.424			433	x	x			433	0.00069	42.8571
		464	0.00155	1.255			464	0.00155	1.612			464	0.00155394	157.143
	KO	373	0.00093	0.524		KO	373	0.00093	0.882		KO	373	0.000926458	57.1429
		406	0.001	0.198			406	0.001	0.504			406	0.000996467	28.5714
		490	0.00069	0.335			490	0.00069	0.63			490	0.00068641	0
		493	0.00064	0.18			493	0.00064	0.856			493	0.000635039	42.8571
Males	WT	374	0.00095	1.644		WT	374	0.00095	0.782
		398	0.0006	x			398	0.0006	0.582
		415	0.00104	0.788			415	0.00104	0.782
		455	0.00353	1.816			455	0.00353	1.309
	KO	427	0.0007	0.871		KO	427	0.0007	0.609
		442	0.00114	0.594			442	0.00114	x
		444	0.00121	0.195			444	0.00121	0.827
		473	0.00074	x			473	0.00074	0.573

[truncated: 45 more sheets: Fig 2.g, Fig 2.h, Fig 2.i, Fig 3.a, Fig 3.b, Fig 3.c, Fig 3.d, Fig 3.e, Fig 3.f, Fig 4.b, Fig 4.c-d, Fig 4.e, Fig 4.g, Fig 4.h, Fig 4.i, Fig 4.j, Fig 4.k, Fig 4.m, Fig 4.n, Sup Fig 1.a …]
